# Supplementary material for: An effect of the COVID-19 pandemic: Significantly more complicated appendicitis due to delayed presentation of patients!
Source: PLoS One. 2021 May 25;16(5):e0249171. doi: 10.1371/journal.pone.0249171 (PMC8148360; doi:10.1371/journal.pone.0249171)
Supplement: S1 Dataset — (XLSX) [file pone.0249171.s001.xlsx]

## Sheet: Feuil1
record_id	id_complete	date_of_operation	age cat	sexe	demographics_complete	leucocytes	crp	duration_symptoms	imaging	baseline_characteristics_complete	duration_operation	site_of_intervention	intraoperative_grading_score_gomes	intra_operative_score_wses	drainage	conversion	resection_type	operation_characteristics_complete	postoperative_antibiotics	days_of_hospitalisation	postoperative_complications	type_of_complication	postoperative_course_complete	histology	histology_complete
1	2	2017	20-24	2	2	16.5	54	1	2	2	01:28:00	1	6		2	1		2	5	4	1		2	6	2
2	2	2017	10-14	1	2	9	17	1	1	2	01:00:00	1	2	2	1	1		2	1	1	1		2	3	2
3	2	2017	20-24	1	2	12.3	37	1	2	2	00:35:00	1	2	2	1	1		2	1	1	1		2	3	2
4	2	2017	50-54	1	2	13.2	6	2	1	2	00:37:00	1	2	2	1	1		2	1	1	1		2	2	2
5	2	2017	60-64	1	2	17.9	27	1	2	2	00:49:00	1	2	2	1	1		2	1	1	1		2	3	2
6	2	2017	10-14	1	2	8.3	5	1	1	2	00:26:00	1	2	2	1	1		2	1	1	1		2	3	2
7	2	2017	60-64	1	2	13.3	71	3	2	2	00:48:00	1	2	2	1	1		2	1	1	1		2	3	2
8	2	2017	35-39		2	17.8	45	3	2	2	01:53:00	1	6		2	1		2	5	4	1		2	6	2
9	2	2017	35-39	1	2	13.3	118	2	1	2	00:46:00	1	5	6	1	1		2	5	2	1		2	6	2
10	2	2017	45-49	1	2	13.2	15	3	2	2	03:15:00	1	5		2	2	1	2	5	3	1		2	5	2
11	2	2017	30-34	1	2	13.3	18	1	3	2		1	2	2	1	1		2	1	1	1		2	3	2
12	2	2017	30-34	1	2	6	95	2	1	2	01:25:00	1	2	2	1	1		2	1	1	1		2	3	2
13	2	2017	15-19	1	2	9.1	15	2	1	2	01:05:00	1	2	2	1	1		2	1	1	1		2	2	2
14	2	2017	75-79	2	2	11.3	92	2	2	2	00:48:00	1	2	2	1	1		2	1	1	1		2	4	2
15	2	2017	10-14	2	2	6	16	2	1	2	00:40:00	1	2	2	1	1		2	1	1	1		2	2	2
16	2	2017	55-59	2	2	11.4	53	2	2	2	01:00:00	1	2	2	1	1		2	1	1	1		2	2	2
17	2	2017	10-14	1	2	17.6	5	1	1	2	00:39:00	1	2	2	1	1		2	1	1	1		2	3	2
18	2	2017	20-24	1	2	12.6	42	1	2	2	00:59:00	1	2	2	1	1		2	1	1	1		2	3	2
19	2	2017	75-79	2	2	12.3	15	2	2	2	01:35:00	1	3	3	1	1		2	5	4	1		2	4	2
20	2	2017	70-74	1	2	9.9	22	2	2	2	01:43:00	1	2	2	1	1		2	1	1	1		2	3	2
21	2	2017	10-14	2	2	8.7	5	2	3	2	01:01:00	1	1	1	1	1		2	1	1	1		2	1	2
22	2	2017	55-59	2	2	10.3	22	2	2	2	00:40:00	1	2	2	1	1		2	1	1	1		2	3	2
23	2	2017	35-39	1	2	19.6	6	4	1	2	01:49:00	1	6		1	1		2	4	2	1		2	3	2
24	2	2017	5-9	1	2	21.7	9	1	1	2	00:25:00	1	2	2	1	1		2	1	1	1		2	3	2
25	2	2017	15-19	1	2	6	5	2	2	2	01:20:00	1	1	1	1	1		2	1	3	1		2	1	2
26	2	2017	15-19	1	2	11	5	2	1	2	01:11:00	1	2	2	1	1		2	1	1	1		2	3	2
27	2	2017	45-49	1	2	14.1	6	1	2	2	01:26:00	1	2	2	1	1		2	1	1	1		2	3	2
28	2	2017	30-34	2	2	17.1	137	2	1	2	00:52:00	1	2	2	1	1		2	1	2	1		2	5	2
29	2	2017	25-29	2	2	11.2	59	1	2	2	01:07:00	1	2	2	1	1		2	1	1	1		2	1	2
30	2	2017	15-19	1	2	16.9	79	2	2	2	01:59:00	1	5		2	1		2	5	3	1		2	5	2
31	2	2017	20-24	1	2	12	52	2	3	2	00:57:00	1	3		1	1		2	1	2	1		2	3	2
32	2	2017	20-24	1	2	8	35	2	2	2	00:55:00	1	2	2	1	1		2	1	1	1		2	3	2
33	2	2017	10-14	2	2	16.9	299	2	1	2	01:35:00	1	6		2	1		2	5	4	1		2	6	2
34	2	2017	10-14	2	2			3	1	0	00:31:00	1	2	2	1	1		2	1	2	1		2	2	2
35	2	2017	60-64	1	2	11.9	10	2	2	2	00:47:00	1	2	2	1	1		2	1	1	1		2	6	2
36	2	2017	10-14	2	2	18.9	33	2	1	2	01:39:00	1	4	4	1	1		2	5	4	1		2	4	2
37	2	2017	10-14	2	2			1	1	0	00:48:00	1	2	2	1	1		2	1	1	1		2	4	2
38	2	2017	20-24	1	2	19.6	5	1	2	2	00:38:00	1	2	2	1	1		2	1	1	1		2	3	2
39	2	2017	5-9	2	2	17	82	2	1	2	00:33:00	1	2	2	1	1		2	1	1	1		2	3	2
40	2	2017	10-14	2	2	12.3	9	1	1	2	00:50:00	1	2	2	1	1		2	1	1	1		2	3	2
41	2	2017	5-9	2	2	3	5	1	1	2	00:38:00	1	2	2	1	1		2	1	1	1		2	3	2
42	2	2017	80-84	2	2	17.1	193	2	2	2	01:04:00	1	3	3	1	1		2	4	4	1		2	4	2
43	2	2017	30-34	2	2	17.1	157	2	2	2	01:17:00	1	6		2	1		2	5	4	1		2	6	2
44	2	2017	5-9	1	2	8.7	12	1	1	2	01:18:00	1	2	2	1	1		2	1	1	1		2	3	2
45	2	2017	20-24	2	2	21.5	12	1	2	2	00:55:00	1	2	2	1	1		2	1	1	1		2	3	2
46	2	2017	25-29	2	2	8	5	1	2	2	01:20:00	1	2	2	1	1		2	1	1	1		2	3	2
47	2	2017	30-34	2	2	10.8	79	4	2	2	01:25:00	1	6	8	2	1		2	5	4			2	6	2
48	2	2017	30-34	1	2	15.9	47	2	2	2	01:05:00	1	3	3	1	1		2	1	1	1		2	4	2
49	2	2017	15-19	2	2	16.9	79	1	2	2	00:46:00	2	2	2	1	1		2	1	1	1		2	3	2
50	2	2017	20-24	2	2	1.6	5	1	1	2	00:46:00	2	2	2	1	1		2	1	1	1		2	3	2
51	2	2017	30-34	2	2	11.8	43	2	1	2	01:03:00	2	2	2	1	1		2	1	1	1		2	3	2
52	2	2017	10-14	1	2	20.8	21	2	1	2	01:36:00	2	2	2	1	1		2	1	1	1		2	6	2
53	2	2017	50-54	1	2	15.9	21	2	2	2	01:10:00	2	2	2	1	1		2	1	1	1		2	3	2
54	2	2017	55-59	2	2	12.9	65	3	2	2	01:27:00	2	2	2	1	1		2	5	1	1		2	4	2
55	2	2017	50-54	2	2	10.9	337	3	2	2	02:05:00	2	6		2	1		2	5	4	1		2	6	2
56	2	2017	5-9	1	2	17.1	33	3	1	2	00:23:00	2	2	2	1	1		2	5	1	1		2	3	2
57	2	2017	30-34	1	2	11	5	1	1	2	00:30:00	2	2	2	1	1		2	1	1	1		2	6	2
58	2	2017	70-74	1	2	9	5	1	2	2	01:30:00	2	2	2	1	1		2	1	1	1		2	2	2
59	2	2017	25-29	1	2	13.7	49	4	1	2	02:09:00	2	1	1	1	1		2	3	2	1		2	1	2
60	2	2017	25-29	1	2	10	17	1	1	2	01:00:00	2	2	2	1	1		2	1	1	1		2	3	2
61	2	2017	55-59	2	2	12.6	5	3	2	2	00:37:00	2	2	2	1	1		2	1	1	1		2	4	2
62	2	2017	15-19	1	2	9.1	8	1	1	2	01:05:00	2	1	1	1	1		2	1	3	1		2	2	2
63	2	2017	15-19	1	2	18.9	23	1	1	2	00:45:00	2	2	2	1	1		2	1	1	1		2	3	2
64	2	2017	30-34	1	2	12.5	30	3	2	2	00:45:00	2	2	2	1	1		2	5	1	1		2	3	2
65	2	2017	25-29	2	2	19.8	14	1	1	2	01:11:00	2	2	2	1	1		2	1	1	1		2	3	2
66	2	2017	45-49	1	2	8.9	39	3	2	2	01:25:00	2	6		2	1		2	5	4	1		2	6	2
67	2	2017	15-19	1	2	11.6	5	2	1	2	00:51:00	2	2	2	1	1		2	1	1	1		2	3	2
68	2	2017	35-39	2	2	8	17	2	1	2	00:43:00	2	2	2	1	1		2	1	1	1		2	3	2
69	2	2017	15-19	1	2	17.8	44	3	1	2	00:54:00	2	2	2	1	1		2	1	1	1		2	2	2
70	2	2017	50-54	2	2	10.7	51	4	2	2	04:25:00	2	5		2	2	3	2	5	4	1		2	5	2
71	2	2017	30-34	1	2	13	84	2	1	2	00:38:00	2	3	3	1	1		2	4	1	1		2	4	2
72	2	2017	25-29	2	2	7.2	5	2	2	2	00:47:00	2	2	2	1	1		2	1	1	1		2	3	2
73	2	2017	40-44	2	2	9.1	37	2	2	2	01:15:00	2	1	1	1	1		2	1	1	1		2	2	2
74	2	2017	45-49	2	2	8.7	28	3	2	2	00:58:00	3	1	1	1	1		2	1	1	1		2	1	2
75	2	2017	75-79	1	2	12.5	66	4	1	2	02:35:00	3	5		1	1		2	1	1	1		2	6	2
76	2	2017	45-49	1	2	14	53	3	1	2	01:03:00	3	2	2	1	1		2	1	1	1		2	3	2
77	2	2017	30-34	1	2	16.5	12	4	1	2	01:20:00	3	2	2	1	1		2	1	1	1		2	3	2
78	2	2017	15-19	2	2	8.6	32	2	1	2	00:37:00	3	2	2	1	1		2	1	1	1		2	4	2
79	2	2017	30-34	1	2		29	2	2	0	00:35:00	4	2	2	1	1		2	4	2	1		2	3	2
80	2	2018	15-19	1	2	9.9	23	3	2	2	01:19:00	1	2	2	1	1		2	1	1	1		2	2	2
81	2	2018	10-14	1	2	16.3	5	1	1	2	01:11:00	1	2	2	1	1		2	1	1	1		2	2	2
82	2	2018	15-19	1	2	11.8	5	4	2	2	00:39:00	1	2	2	1	1		2	1	2	1		2	2	2
83	2	2018	5-9	1	2	16	5	1	1	2	00:41:00	1	2	2	1	1		2	1	1	1		2	3	2
84	2	2018	10-14	2	2	14.3	5	1	1	2	01:02:00	1	2	2	1	1		2	1	1	1		2	3	2
85	2	2018	30-34	2	2	24	91	2		0	01:27:00	1	7	8	1	1		2	5	4	1		2	3	2
86	2	2018	45-49	2	2	12	15	2	2	2	00:55:00	1	2	2	1	1		2	1	1	1		2	3	2
87	2	2018	10-14	2	2	9.1	18	3	1	2	00:28:00	1	2	2	1	1		2	1	2	1		2	3	2
88	2	2018	5-9	1	2	15.2	17	2	1	2	00:58:00	1	2	2	1	1		2	1	1	1		2	3	2
89	2	2018	20-24	2	2	19.3	9	1	2	2	01:35:00	1	2	2	1	1		2	1	1	1		2	3	2
90	2	2018	35-39	2	2	7	5	3	3	2	01:00:00	1	2	2	1	1		2	5	2	1		2	3	2
91	2	2018	10-14	1	2	17.3	53	1	1	2	00:40:00	1	2	2	1	1		2	1	1	1		2	3	2
92	2	2018	30-34	2	2	18.7	47	2	2	2	00:57:00	1	2	2	1	1		2	1	1	1		2	3	2
93	2	2018	55-59	1	2	17	188	4	2	2	02:26:00	1	7	8	2	1		2	5	4	1		2	6	2
94	2	2018	5-9	1	2	19.7	7	2	1	2	00:38:00	1	2	2	1	1		2	1	1	1		2	3	2
95	2	2018	55-59	2	2	10.9	199	4	2	2	02:32:00	1	5		2	2	1	2	5	4	1		2	6	2
96	2	2018	35-39	1	2	14.4		1	1	0	00:45:00	1	2	2	1	1		2	1	1	1		2	4	2
97	2	2018	20-24	2	2	18.6	66	3	1	2	00:40:00	1	2	2	1	1		2	1	1	1		2	1	2
98	2	2018	20-24	2	2	9.6	6	1	1	2	00:29:00	1	2	2	1	1		2	1	1	1		2	3	2
99	2	2018	25-29	1	2	6	46	2	1	2	01:00:00	1	2	2	1	1		2	1	1	1		2	3	2
100	2	2018	15-19	2	2	20	17	1	1	2	00:41:00	1	2	2	1	1		2	1	1	1		2	3	2
101	2	2018	35-39	1	2	15.8	7	1	1	2	01:01:00	1	2	2	1	1		2	1	1	1		2	3	2
102	2	2018	5-9	1	2	10.6	41	3	1	2	01:02:00	1	6		1	1		2	5	4	1		2	6	2
103	2	2018	20-24	1	2	6.2	25	2	1	2	00:37:00	1	2	2	1	1		2	1	2	1		2	3	2
104	2	2018	30-34	2	2	11.4	18	2	2	2	00:47:00	1	2	2	1	1		2	1	1	1		2	3	2
105	2	2018	20-24	1	2	15.7	5	4	2	2	00:35:00	1	2	2	1	1		2	1	1	1		2	2	2
106	2	2018	40-44	2	2	17.5	5	1	2	2	01:00:00	1	2	2	1	1		2	1	1	1		2	3	2
107	2	2018	50-54	1	2	18.9	337	4	2	2	02:05:00	1	6		2	1		2	5	4	1		2	6	2
108	2	2018	30-34	2	2	12.8	21	2	2	2	00:34:00	1	3	3	1	1		2	4	3	1		2	3	2
109	2	2018	15-19	1	2	9.8	5	1	2	2	00:45:00	1	2	2	1	1		2	1	2	1		2	2	2
110	2	2018	15-19	1	2	12.9	5	1	1	2	00:50:00	1	2	2	1	1		2	1	1	1		2	3	2
111	2	2018	20-24	1	2	16.6	7	1	1	2	00:58:00	1	2	2	1	1		2	1	1	1		2	3	2
112	2	2018	50-54	1	2	10	17	2	1	2	00:45:00	1	2	2	1	1		2	1	4	1		2	3	2
113	2	2018	25-29	2	2	18.1	11	2	2	2	01:35:00	1	6		1	1		2	5	4	1		2	3	2
114	2	2018	40-44	1	2	14.1	31	1	2	2	01:35:00	1	2	2	1	1		2	5	4	1		2	3	2
115	2	2018	10-14	1	2	13.9	5	2	1	2	00:45:00	1	2	2	1	1		2	1	1	1		2	3	2
116	2	2018	25-29	1	2	13.5	7	2	1	2	01:04:00	1	2	2	1	1		2	1	1	1		2	3	2
117	2	2018	35-39	2	2	11.9	5	1	2	2	01:07:00	1	2	2	1	1		2	1	1	1		2	3	2
118	2	2018	5-9	2	2	11.2	113	3	1	2	00:47:00	1	2	2	1	1		2	1	1	1		2	3	2
119	2	2018	45-49	1	2	13.6	179	2	2	2	01:37:00	1	5	6	2	1		2	5	4	1		2	6	2
120	2	2018	20-24	2	2	17.1	9	1	1	2	00:45:00	1	2	2	1	1		2	1	1	1		2	3	2
121	2	2018	5-9	2	2	12.4	29	1	1	2	00:36:00	1	2	2	1	1		2	1	1	1		2	3	2
122	2	2018	30-34	1	2	14.2	7	2	1	2	01:40:00	1	2	2	1	1		2	1	1	1		2	4	2
123	2	2018	45-49	1	2	16.9	39	2	1	2	00:30:00	1	2	2	1	1		2	1	1	1		2	4	2
124	2	2018	20-24	1	2	14.9	5	2	1	2	00:36:00	1	2	2	1	1		2	1	1	1		2	3	2
125	2	2018	20-24	2	2	8.8	31	2	1	2	00:45:00	1	2	2	1	1		2	1	1	1		2	3	2
126	2	2018	15-19	2	2	7.5	5	1	1	2	00:50:00	1	2	2	1	1		2	1	1	1		2	2	2
127	2	2018	30-34	1	2	17.6	11	1	1	2	00:45:00	1	2	2	1	1		2	1	1	1		2	3	2
128	2	2018	20-24	2	2	19.5	55	1	2	2	00:36:00	1	2	2	1	1		2	1	1	1		2	2	2
129	2	2018	25-29	2	2	6	19	4	2	2	00:25:00	1	2	2	1	1		2	1	1	1		2	3	2
130	2	2018	10-14	1	2	6	5	2	1	2	00:56:00	1	2	2	1	1		2	1	1	1		2	2	2
131	2	2018	30-34	2	2	14.1	9	1	2	2	01:15:00	2	2	2	1	1		2	1	1	1		2	3	2
132	2	2018	20-24	2	2	23	5	2	2	2	01:23:00	2	2	2	1	1		2	2	1	1		2	3	2
133	2	2018	45-49	1	2	12.3	31	2	2	2	01:00:00	2	6		2	1		2	5	4	1		2	6	2
134	2	2018	20-24	2	2	13.1	17	1	1	2	00:18:00	2	2	2	1	1		2	1	1	1		2	3	2
135	2	2018	35-39	2	2	16.6	106	2	2	2	01:00:00	2	2	2	1	1		2	1	1	1		2	6	2
136	2	2018	10-14	1	2	11	85	2	1	2	01:00:00	2	2	2	1	1		2	4	2	1		2	3	2
137	2	2018	75-79	1	2	15	101	1	2	2	01:30:00	2	3	3	2	1		2	4	3	1		2	4	2
138	2	2018	20-24	2	2	8	5	1	2	2	01:06:00	2	1	1	1	1		2	1	3	1		2	2	2
139	2	2018	45-49	1	2	9	15	2	2	2	00:26:00	2	2	2	1	1		2	5	1	1		2	3	2
140	2	2018	55-59	1	2	8.7	5	1	2	2	00:17:00	2	2	2	1	1		2	1	1	1		2	3	2
141	2	2018	20-24	2	2	8.9	65	3	1	2	00:46:00	2	2	2	1	1		2	1	1	1		2	3	2
142	2	2018	5-9	1	2	8	85	2	1	2	00:31:00	2	2	2	1	1		2	1	1	1		2	3	2
143	2	2018	30-34	1	2	16	5	2	1	2	00:50:00	2	2	2	1	1		2	1	1	1		2	3	2
144	2	2018	5-9	1	2	8	6	1	1	2	00:40:00	2	2	2	1	1		2	1	1	1		2	2	2
145	2	2018	15-19	2	2	13.3	31	1	1	2	00:51:00	3	2	2	1	1		2	1	1	1		2	3	2
146	2	2018	25-29	2	2	11.2	9	2	1	2	00:42:00	3	2	2	1	1		2	1	1	1		2	3	2
147	2	2018	20-24	2	2	9.8	83	2	1	2	00:50:00	3	1	1	1	1		2	1	1	1		2	3	2
148	2	2018	15-19	1	2	14.8	19	2	3	2	00:45:00	3	2	2	1	1		2	1	2	1		2	1	2
149	2	2018	35-39	1	2	20.7	5	1	2	2	00:45:00	3	2	2	1	1		2	1	3	1		2	3	2
150	2	2018	65-69	1	2	11.5	16	1	2	2	00:35:00	3	2	2	1	1		2	4	4	1		2	3	2
151	2	2018	20-24	2	2	7	26	2	1	2	00:32:00	3	2	2	1	1		2	1	1	1		2	3	2
152	2	2018	25-29	2	2	7	80	3	1	2		4	2	2	1	1		0	2	1	1		2	3	2
153	2	2018	45-49	2	2			5		0		4						0					0	1	0
154	2	2018	15-19	2	2	7	5	5	1	2	00:45:00	4	2	2	1	1		2	1	2	1		2	2	2
155	2	2018	20-24	2	2					0	00:20:00	4	1	1	1	1		2					0	1	2
156	2	2018	10-14	1	2			5		0	00:35:00	4	2	2	1	1		2	1	1	1		2	2	2
157	2	2019	30-34	2	2	7.7	124	1	2	2	01:11:00	1	2	2	1	1		2	1	1	1		2	3	2
158	2	2019	65-69	1	2	18	280	4	2	2	02:36:00	1	6		2	1		2	5	4	1		2	6	2
159	2	2019	15-19	2	2	5.9	11	2	1	2	00:40:00	1	2	2	1	1		2	1	1	1		2	2	2
160	2	2019	10-14	1	2	10.8	48	1	1	2	00:45:00	1	2	2	1	1		2	1	1	1		2	3	2
161	2	2019	60-64	2	2	16.1	19	1	2	2	01:04:00	1	6		1	1		2	4	4	1		2	6	2
162	2	2019	40-44	2	2	12.7	42	2	2	2	00:52:00	1	2	2	1	1		2	1	2	1		2	3	2
163	2	2019	5-9	1	2	12.2	82	1	1	2	01:02:00	1	2	2	1	1		2	1	1	1		2	4	2
164	2	2019	35-39	1	2	11.8	12	2	2	2	00:31:00	1	2	2	1	1		2	1	2	1		2	3	2
165	2	2019	15-19	2	2	10.5	76	3	1	2	00:51:00	1	1	1	1	1		2	1	2	1		2	2	2
166	2	2019	15-19	1	2	11.3	41	2	1	2	01:50:00	1	2	2	1	1		2	1	1	1		2	3	2
167	2	2019	15-19	1	2	10.3	115	2	1	2	00:50:00	1	2	2	1	1		2	1	1	1		2	4	2
168	2	2019	10-14	2	2	10.2	29	2	1	2	00:59:00	1	2	2	1	1		2	1	1	1		2	3	2
169	2	2019	70-74	1	2	9.9	210	3	2	2	01:47:00	1	7	8	2	1		2	5	4	1		2	6	2
170	2	2019	30-34	1	2	17.1	5	1	2	2	01:00:00	1	2	2	1	1		2	1	1	1		2	3	2
171	2	2019	65-69	1	2	9.5	231	3	2	2	01:55:00	1	6		2	1		2	5	4	1		2	6	2
172	2	2019	25-29	2	2	13.2	5	1	1	2	00:29:00	1	2	2	1	1		2	1	1	1		2	3	2
173	2	2019	20-24	1	2	18.8	104	2	2	2	02:48:00	1	6		2	1		2	5	4	1		2	6	2
174	2	2019	10-14	2	2	6.2	5	1	1	2	01:05:00	1	1	1	1	1		2	1	1	1		2	2	2
175	2	2019	10-14	1	2	11.8	180	3	2	2	01:27:00	1	7	8	1	1		2	5	4	1		2	6	2
176	2	2019	20-24	2	2	13.9	46	2	2	2	00:57:00	1	2	2	1	1		2	1	1	1		2	3	2
177	2	2019	15-19	2	2	9.3	9	1	1	2	01:25:00	1	2	2	1	1		2	1	4	1		2	3	2
178	2	2019	40-44	1	2	13.4	5	1	1	2	01:20:00	1	2	2	1	1		2	1	1	1		2	3	2
179	2	2019	20-24	1	2	13.5	5	1	1	2	00:44:00	1	2	2	1	1		2	1	1	1		2	3	2
180	2	2019	15-19	1	2	14.2	8	2	1	2	01:00:00	1	2	2	1	1		2	2	1	1		2	3	2
181	2	2019	5-9	1	2	9.7	24	2	1	2	00:50:00	1	2	2	1	1		2	1	1	1		2	3	2
182	2	2019	15-19	1	2	15.7	5	1	2	2	00:48:00	1	2	2	1	1		2	1	1	1		2	3	2
183	2	2019	35-39	1	2	11.7	30	2	2	2	00:43:00	1	2		2	1		2	3	3	1		2	6	2
184	2	2019	20-24	1	2	11.7	7	1	1	2	00:35:00	1	2	2	1	1		2	1	1	1		2	2	2
185	2	2019	35-39	2	2	7.3	37	2	1	2	00:41:00	1	2	2	1	1		2	1	1	1		2	3	2
186	2	2019	10-14	1	2	10.8	5	3	1	2	00:32:00	1	2	2	1	1		2	1	1	1		2	2	2
187	2	2019	70-74	2	2	17	7	1	2	2	00:46:00	1	2	2	1	1		2	1	1	1		2	3	2
188	2	2019	70-74	2	2	7	17	1	2	2	00:46:00	1	2	2	1	1		2	1	1	1		2	3	2
189	2	2019	20-24	1	2	8.5	60	3	2	2	01:05:00	1	2	2	1	1		2	1	1	1		2	3	2
190	2	2019	30-34	1	2	18.4	16	2	1	2	00:35:00	1	2	2	1	1		2	1	1	1		2	3	2
191	2	2019	25-29	1	2	14.6	230	2	2	2	01:25:00	1	7	8	2	1		2	5	4	1		2	4	2
192	2	2019	10-14	2	2	15.3	39	1	1	2	00:27:00	1	6		1	1		2	1	1	1		2	4	2
193	2	2019	35-39	2	2	13.2	57	4	2	2	01:40:00	1	6		2	1		2	5	4	1		2	6	2
194	2	2019	10-14	1	2	6	5	1	1	2	00:39:00	1	2	2	1	1		2	1	1	1		2	3	2
195	2	2019	25-29	1	2	12	26	2	1	2	00:48:00	1	2	2	1	1		2	1	1	1		2	3	2
196	2	2019	5-9	1	2	7	5	4	1	2	01:00:00	1	2	2	1	1		2	1	1	1		2	3	2
197	2	2019	35-39	1	2	13.2	16	1	2	2	01:06:00	1	2	2	1	1		2	1	1	1		2	3	2
198	2	2019	5-9	2	2	16.1	37	2	1	2	00:30:00	1	2	2	1	1		2	1	1	1		2	3	2
199	2	2019	35-39	2	2	10	22	1	2	2	00:50:00	1	1	1	1	1		2	1	1	1		2	2	2
200	2	2019	35-39	1	2	11.8	12	1	1	2	01:12:00	1	2	2	1	1		2	1	1	1		2	3	2
201	2	2019	20-24	1	2	18	400	3	2	2	01:42:00	1	5		2	1		2	5	4	1		2	6	2
202	2	2019	25-29	2	2	12.7	5	1	2	2	01:07:00	1	2	2	1	1		2	1	1	1		2	6	2
203	2	2019	25-29	1	2	21.5	18	2	1	2	00:43:00	1	2	2	1	1		2	1	1	1		2	6	2
204	2	2019	50-54	1	2	19.5	102	2	1	2	01:09:00	1	3	3	1	1		2	1	1	1		2	4	2
205	2	2019	30-34	2	2	7	146	2	2	2	00:40:00	1	2	2	1	1		2	1	1	1		2	5	2
206	2	2019	5-9	2	2	5.2	5	2	1	2	00:50:00	1	2		1	1		2	1	1	1		2	1	2
207	2	2019	10-14	2	2	11.8	8	2	1	2	00:51:00	1	2	2	1	1		2	1	1	1		2	2	2
208	2	2019	10-14	1	2	6.9	26	2	1	2	00:44:00	1	2	2	1	1		2	1	1	1		2	2	2
209	2	2019	35-39	2	2	21.4	81	4	2	2	01:07:00	1	6	5	2	1		2	5	4	1		2	3	2
210	2	2019	60-64	2	2	16.9	56	2	2	2	00:45:00	1	4		2	1		2	5	3	1		2	6	2
211	2	2019	80-84	1	2	29	198	3	2	2	01:30:00	1	4	4	2	1		2	5	4	1		2	6	2
212	2	2019	45-49	2	2	12.2	16	1	2	2	01:00:00	1	2	2	1	1		2	1	1	1		2	5	2
213	2	2019	30-34	2	2	10.3	15	2	1	2	00:56:00	1	2	2	1	1		2	2	2	1		2	6	2
214	2	2019	15-19	1	2	17.9	5	2	1	2	00:56:00	1	2	2	1	1		2	1	1	1		2	3	2
215	2	2019	30-34	1	2	14	5	3	2	2	00:32:00	1	2	2	1	1		2	1	1	1		2	2	2
216	2	2019	40-44	1	2	8	43	2	2	2	00:35:00	1	2	2	1	1		2	1	1	1		2	3	2
217	2	2019	5-9	1	2	14.8	46	1	1	2	00:25:00	1	2	2	1	1		2	1	1	1		2	3	2
218	2	2019	50-54	2	2	12.8	50	2	2	2	00:35:00	1	2	2	1	1		2	1	1	1		2	2	2
219	2	2019	5-9	2	2	19.7	5	2	1	2	00:40:00	1	2	2	1	1		2	1	1	1		2	3	2
220	2	2019	45-49	1	2	5.3	53	2	1	2		1	2	2	1	1		0	1	1	1		2	2	2
221	2	2019	55-59	2	2	15.8	252	3	2	2	00:51:00	2	6		2	1		2	5	4	1		2	6	2
222	2	2019	25-29	1	2	15.5	14	2	2	2	02:11:00	2	6		2	1		2	5	4	1		2	6	2
223	2	2019	75-79	1	2	5.5	153	2	2	2	01:16:00	2	3	3	2	1		2	5	4	1		2	4	2
224	2	2019	15-19	2	2	18.9	126	4	1	2	01:28:00	2	1	1	1	1		2	1	1	1		2	2	2
225	2	2019	15-19	2	2	19.1	5	1	1	2	01:12:00	2	2	2	1	1		2	1	1	1		2	3	2
226	2	2019	55-59	1	2	15.6	6	2	2	2	00:55:00	2	3	3	1	1		2	1	2	1		2	6	2
227	2	2019	30-34	1	2	16	5	2	1	2	00:55:00	2	2	2	1	1		2	1	1	1		2	3	2
228	2	2019	20-24	1	2	16	94	3	1	2	00:50:00	2	2	2	1	1		2	1	1	1		2	3	2
229	2	2019	10-14	1	2	8.9	27	2	1	2	00:19:00	2	2	2	1	1		2	1	1	1		2	3	2
230	2	2019	45-49	1	2			3	3	0	01:07:00	3	3	3	1	1		2	3	2	1		2	4	2
231	2	2019	30-34	1	2	15.3	197	3	1	2	02:00:00	3	3	3	1	1		2	5	2	1		2	5	2
232	2	2019	45-49	1	2	14.7	5	1	1	2	00:38:00	3	2	2	1	1		2	1	1	1		2	2	2
233	2	2019	20-24	2	2	9.5	22	2	1	2	01:05:00	3	2	2	1	1		2	1	2	1		2	3	2
234	2	2019	45-49	2	2	10.8	42	4	1	2	00:39:00	3	2	2	1	1		2	1	2	1		2	3	2
235	2	2019	65-69	1	2	15	30	1	1	2	01:02:00	3	2	2	1	1		2	1	1	1		2	3	2
236	2	2019	25-29	2	2	9.9	124	2	1	2	00:34:00	3	2	2	1	1		2	1	1	1		2	2	2
237	2	2019	55-59	2	0					0		4						0		3			0	1	0
238	2	2019	50-54	1	0					0								0		4			0	1	0
239	2	2019	25-29	1	2			5		0	00:30:00	4	2	2	1	1		2	1	2	1		2	3	2
240	2	2019	30-34	1	2			5		0	00:30:00	4	1	1	1	1		2	1	2	1		2	2	2
241	2	2020	25-29	2	2	16.7	14	1	2	2	00:48:00	1	2	2	1	1		2	1	1	1		2	5	2
242	2	2020	15-19	1	2	22.5	38	1	1	2	01:11:00	1	2	2	1	1		2	1	1	1		2	2	2
243	2	2020	70-74	2	2	13.9	98	2	2	2	01:56:00	1	6		2	1		2	5	3	1		2	6	2
244	2	2020	35-39	1	2	19	91	3	1	2	01:14:00	1	2	2	1	1		2	1	1	1		2	3	2
245	2	2020	10-14	1	2	10	5	2	1	2	00:55:00	1	2	2	1	1		2	1	1	1		2	3	2
246	2	2020	50-54	1	2	16.4	118	3	2	2	01:55:00	1	7	8	2	1		2	5	3	1		2	6	2
247	2	2020	5-9	2	2	19.7	136	3	1	2	01:38:00	1	6		2	1		2	5	4	1		2	6	2
248	2	2020	25-29	2	2	10.9	5	1	2	2	01:45:00	1	6	5	1	1		2	3	1	1		2	6	2
249	2	2020	45-49	2	2	18.2	230	3	2	2	05:10:00	1	5	7	2	2	2	2	5	4	1		2	6	2
250	2	2020	30-34	1	2	9.8	70	3	2	2	00:46:00	1	2	2	1	1		2	1	2	1		2	6	2
251	2	2020	65-69	1	2	10	98	4	2	2	00:28:00	1	2	2	1	1		2	1	1	1		2	3	2
252	2	2020	60-64	2	2	12.8	118	3	2	2	01:23:00	1	7	8	2	1		2	5	4	1		2	6	2
253	2	2020	35-39	1	2	11.2	5	1	2	2	00:48:00	1	2	2	1	1		2	1	1	1		2	3	2
254	2	2020	55-59	1	2	7.9	64	4	2	2	01:00:00	1	2	2	1	1		2	1	1	1		2	3	2
255	2	2020	10-14	2	2	7.7	5	2	1	2	00:50:00	1	2	2	1	1		2	1	1	1		2	1	2
256	2	2020	30-34	1	2	15.6	5	1	1	2	01:00:00	1	2	2	1	1		2	1	1	1		2	3	2
257	2	2020	45-49	2	2	15	150	3	2	2	01:06:00	1	3	3	1	1		2	1	1	1		2	3	2
258	2	2020	50-54	2	2	11.6	43	2	2	2	01:35:00	1	2	2	1	1		2	5	1	1		2	3	2
259	2	2020	10-14	1	2	11.3	299	4	2	2	04:07:00	1	7	8	2	1		2	5	4	1		2	6	2
260	2	2020	25-29	1	2	13.3	6	1	1	2	00:42:00	1	2	2	1	1		2	1	1	1		2	3	2
261	2	2020	25-29	2	2	13.8	5	2	2	2	00:34:00	1	2	2	1	1		2	1	1	1		2	3	2
262	2	2020	15-19	1	2	16.9	39	4	2	2	02:09:00	1	6		2	1		2	4	3	1		2	3	2
263	2	2020	15-19	1	2	15.2	39	3	2	2	02:09:00	1	7		2	1		2					0	6	2
264	2	2020	10-14	1	2	18.6	122	4	2	2	01:44:00	1	6	5	1	1		2	4	2	1		2	6	2
265	2	2020	15-19	2	2	6.2	9	3	1	2	01:27:00	1	2	2	1	1		2	1	1	1		2	2	2
266	2	2020	40-44	1	2	8.9	180	4	2	2	04:10:00	1	6	5	2	2	1	2	5	4	1		2	6	2
267	2	2020	50-54	1	2	14.7	314	3	2	2	01:22:00	1	6		2	1		2	5	4	1		2	6	2
268	2	2020	10-14	2	2	7	5	3	1	2	00:59:00	1	2	2	1	1		2	1	1	1		2	1	2
269	2	2020	50-54	2	2	14	95	3	2	2	01:33:00	1	3	3	1	1		2	1	2	1		2	4	2
270	2	2020	50-54	2	2	13.6	45	1	1	2	00:49:00	1	2	2	1	1		2	1	1	1		2	4	2
271	2	2020	45-49	2	2	9.7	12	1	1	2	00:57:00	1	3	3	1	1		2	3	2	1		2	4	2
272	2	2020	35-39	2	2	16.5	66	2	2	2	00:39:00	1	3	3	1	1		2	5	3	1		2	3	2
273	2	2020	5-9	1	2	23.2	15	2	1	2	00:55:00	1	2	2	1	1		2	1	1	1		2	3	2
274	2	2020	55-59	1	2	15.5	104	4	2	2	01:25:00	1	7	8	2	1		2	5	4	1		2	6	2
275	2	2020	15-19	1	2	11.5	121	4	2	2	01:10:00	1	6		1	1		2	3	2	1		2	6	2
276	2	2020	20-24	2	2	17.7	5	1	1	2	00:57:00	1	2	2	1	1		2	1	1	1		2	3	2
277	2	2020	10-14	1	2	12	5	4	1	2	00:45:00	1	2	2	1	1		2	1	2	1		2	3	2
278	2	2020	30-34	2	2	12.7	229	4		0	03:00:00	1	6		2	1		2	5	4	1		2	6	2
279	2	2020	25-29	2	2	15.2	86	4	1	2	01:01:00	1	1	1	1	1		2	4	3	1		2	1	2
280	2	2020	15-19	2	2	16.4	16	4	1	2	01:09:00	1	3	3	1	1		2	4	4	1		2	6	2
281	2	2020	15-19	1	2	11.3	30	2	1	2	00:53:00	1	2	2	1	1		2	4	2	1		2	4	2
282	2	2020	10-14	1	2	11	5	2	1	2	01:00:00	1	2	2	1	1		2	1	2	1		2	3	2
283	2	2020	10-14	2	2	8.4	5	1	1	2	00:40:00	1	2	2	1	1		2	1	2	1		2	1	2
284	2	2020	10-14	1	2	8	15	1	1	2	00:34:00	1	2	2	1	1		2	1	3	1		2	3	2
285	2	2020	10-14	2	2	18.1	5	2	1	2	00:41:00	1	6		1	1		2	4	4	1		2	3	2
286	2	2020	10-14	1	2	15	24	3	1	2	01:25:00	1	2	2	1	1		2	1	4	1		2	4	2
287	2	2020	85-89	1	2	16.2	72	2	2	2	00:50:00	2	3	3	2	1		2	5	1	1		2	3	2
288	2	2020	40-44	2	2	14.4	94	3	2	2	00:45:00	3	2	2	1	1		2	1	1	1		2	3	2
289	2	2020	50-54	1	2	15	125	2	2	2	01:20:00	4	7		2	1		2	5	4	1		2	6	2
290	0	2020			0					0								0					0		0
291	2	2020	60-64	1	2	12.9	80	4	2	2	01:35:00	4	6		2	1		2	5	4	1		2	6	2
292	2	2020	15-19	1	2			3	1	2	01:25:00	4	2	5	1	1		2	1		1		0	3	2
293	2	2020	20-24	1	2	11	10	2	2	2	01:05:00	4	2	2	1	1		2	1	1	1		2	3	2
294	2	2020	45-49	1	2		230	5	2	0	01:45:00	4	6		2	1		2	4	3	1		2	6	2
295	2	2020	40-44	1	2			5		0	00:40:00	4	3	3	1	1		2	4	2	1		2	4	2
296	2	2020	70-74	2	2	13.4	185	5		0	01:15:00	4	7	8	2	2	1	2					0	6	2
297	2	2020	20-24	1	2	6.5	70.9	5		0	00:45:00	4	6		1	1		2					0	4	2
298	2	2020	60-64	2	2			5		0		4	3	3	2	1		0					0	3	2
299	2	2020	20-24	1	2			5		0		4	2	2	1	1		0					0	3	2
300	2	2020	45-49	1	2	12.7	7	3	1	2	00:50:00	4	2	2	1	1		2	3	2	1		2	3	2
301	2	2020	50-54	1	2			3		0	01:25:00	4	6		1	1		2	3	2	1		2	3	2
302	2	2020	30-34	1	2			5		0	00:30:00	4	3	3	1	1		2	1	2	1		2	4	2
303	2	2020	15-19	2	2			5		0	00:45:00	4	1	1	1	1		2	1	2	1		2	1	2
304	2	2020	15-19	1	2			2	2	0	00:45:00	4	2	2	1	1		2	1	2	1		2	1	2
305	2	2020	45-49	1	2	13	80	3	2	2	00:55:00	4	6		1	1		2	1	1	1		2	3	2
306	2	2020	20-24	1	2	14.6	27	4	2	2	00:35:00	4	6		1	1		2	1	1	1		2	6	2
